# Supplementary material for: Combinatorial targeting of MTHFD2 and PAICS in purine synthesis as a novel therapeutic strategy
Source: Cell Death Dis. 2019 Oct 17;10(11):786. doi: 10.1038/s41419-019-2033-z (PMC6797810; doi:10.1038/s41419-019-2033-z)
Supplement: Supplementary file 3 — Supplementary Table S1 [file 41419_2019_2033_MOESM3_ESM.xlsx]

## Sheet: Supp. Table 1
Supplementary Table S1. All sequences of the primer used for qRT-PCR.
Items	sequence
MYCN sense	5’-AGC GCC GCA ACG ACC TTC-3’
MYCN antisense	5’-CTT GGC GGC CTT CTC ATT CTT T-3’
MTHFD2 sense	5’-GAT GGC CTC CTT GTT CAG TTG-3’
MTHFD2 antisense	5’-ATC CTT GTC TGG AGA AAC AGC ATT-3’
PAICS sense	5’-CTG GGG AGT TCA GGA TGT GT-3’
PAICS antisense	5’-TCG CAG TTT GCT CCA TAC CA -3’
GAPDH sense	5’-ACA CCC ACT CCT CCA CCT TTG-3’
GAPDH antisense	5’-GCT GTA GCC AAA TTC GTT GTC ATA C-3’
