# Supplementary material for: Combinatorial targeting of MTHFD2 and PAICS in purine synthesis as a novel therapeutic strategy
Source: Cell Death Dis. 2019 Oct 17;10(11):786. doi: 10.1038/s41419-019-2033-z (PMC6797810; doi:10.1038/s41419-019-2033-z)
Supplement: Supplementary file 4 — Supplementary Table S2 [file 41419_2019_2033_MOESM4_ESM.xlsx]

## Sheet: Supp. Table 2
Supplementary Table S2. Primers sequences
Promoter regions of the MTHFD2 and PAICS genes were obtained using PCR and cloned into the pGL4.18 vector (Promega) flanked with NheI and HindIII sites
M1 Forward	5’- ATC AGC TAG CCT CTC GAC TGG GGC GCT T -3’
M1 Reverse	5’- ATC AAA GCT TCC AAA GCT AGG GTG CCC A -3’
M2 Forward	5’- ATC AGC TAG CAG GCT TCA GCG CCT TAC AG -3’
M2 Reverse	5’- ATC AAA GCT TAA GCG CCC CAG TCG AGA G -3’
M3 Forward	5’- ATC AGC TAG CGC ACA TGC AAC CCT GAC G -3’
M3 Reverse	5’- ATC AAA GCT TAG TCA AAC TCC TGC CTG ACG -3’
M4 Forward	5’- ATC AGC TAG CC TAG GTC TGT GAT CTT TCT TCT CA -3’
M4 Reverse	5’- ATC AAA GCT TCA GGG GAA ACC AAT CCT GTC -3’
P1 Forward	5’- ATC AGG TAC CGG CTA AAG TTC ATG GAA GCG A -3’
P1 Reverse	5’-ATC AAA GCT TAT TAA CCT AAC GGG CAA AGC AAG A-3’
P2 Forward	5’-ATC AGG TAC CGG CTA AAG TTC ATG GAA GCG A-3’
P2 Reverse	5’-ATC AAA GCT TCG ACT CAG AAG TTG GAG CGT-3’
P3 Forward	5’-ATC AGG TAC CTT CAG TCT CCG CCC ATA CCC-3’
P3 Reverse	5’-ATC AAA GCT TAT TAA CCT AAC GGG CAA AGC AAG A-3 ’
