# Supplementary material for: Combinatorial targeting of MTHFD2 and PAICS in purine synthesis as a novel therapeutic strategy
Source: Cell Death Dis. 2019 Oct 17;10(11):786. doi: 10.1038/s41419-019-2033-z (PMC6797810; doi:10.1038/s41419-019-2033-z)
Supplement: Supplementary file 5 — Supplementary Table S3 [file 41419_2019_2033_MOESM5_ESM.xlsx]

## Sheet: Supp. Table 3
Supplementary Table S3. shRNA sequences
Name	Clone ID	Clone name	Target sequence
shLacZ	TRCN0000072232	lacZ_27s1c1	CGTCGTATTACAACGTCGTGA
shMTHFD2 #50	TRCN0000036550	NM_006636.2-548s1c1	CGAATGTGTTTGGATCAGTAT
shMTHFD2 #53	TRCN0000036553	NM_006636.2-772s1c1	GCAGTTGAAGAAACATACAAT
shPAICS #74	TRCN0000045774	NM_006452.2-471s1c1	CGCAGTGTGAAATGATTCCAA
shPAICS #75	TRCN0000045775	NM_006452.2-1364s1c1	GCTGCTCAGATATTTGGGTTA
shMTHFD2/PAICS	TRCN0000036550/TRCN0000045774	NM_006636.2-548s1c1/NM_006452.2-471s1c1	CGAATGTGTTTGGATCAGTAT/CGCAGTGTGAAATGATTCCAA
