# Supplementary material for: Combinatorial targeting of MTHFD2 and PAICS in purine synthesis as a novel therapeutic strategy
Source: Cell Death Dis. 2019 Oct 17;10(11):786. doi: 10.1038/s41419-019-2033-z (PMC6797810; doi:10.1038/s41419-019-2033-z)
Supplement: Supplementary file 6 — Supplementary Table S4 [file 41419_2019_2033_MOESM6_ESM.xlsx]

## Sheet: Instruction
Supplementary Table 1. Differentially expressed genes with MYCN bound
Items	Description
No.	Identifier of this table.
Symbol	Gene symbol from HGNC database of human.
GeneID	Gene ID from NCBI database
Fold change	MNA to non-MNA ratio.

## Sheet: Supp. Table 4
Supplementary Table S4. Differentially expressed genes with MYCN bound.
No.	Symbol	GeneID	Fold change	Penalized t-statistics
1	TWIST1	7291	5.939	3.849
2	SLC30A3	7781	3.12	3.701
3	DLL3	10683	2.953	4.021
4	VAX2	25806	2.921	3.72
5	TMEM97	27346	2.883	4.645
6	DDX1	1653	2.831	3.282
7	PSAT1	29968	2.802	4.763
8	MTHFD2	10797	2.417	4.759
9	CBS	875	2.199	4.375
10	PAICS	10606	2.196	4.36
11	NCAPG	64151	2.191	2.882
12	CDT1	81620	2.063	3.752
13	RRP9	9136	2.058	4.698
14	ODC1	4953	2.058	3.052
15	FJX1	24147	2.05	4.551
16	POLR3D	661	2.048	4.097
17	FAM60A	58516	2.045	4.479
18	CCNB1	891	2.043	3.252
19	CNNM1	26507	2.03	4.21
20	NETO2	81831	1.981	4.003
21	ZNF239	8187	1.949	4.162
22	TFAP4	7023	1.945	3.997
23	KIF15	56992	1.94	2.765
24	AHCY	191	1.933	4.495
25	GMPS	8833	1.93	4.197
26	TTK	7272	1.921	1.971
27	HRH3	11255	1.92	3.244
28	BZW2	28969	1.892	4.528
29	BAZ1A	11177	1.87	4.384
30	FAM64A	54478	1.855	2.855
31	EXOSC5	56915	1.854	3.913
32	PLK1	5347	1.849	2.683
33	GNL3	26354	1.837	4.566
34	RPS2	6187	1.832	4.403
35	UBE2C	11065	1.812	2.334
36	MRPL15	29088	1.8	4.412
37	CENPM	79019	1.792	2.871
38	TTLL12	23170	1.791	4.745
39	EIF4EBP1	1978	1.788	3.822
40	E2F1	1869	1.781	2.514
41	FBL	2091	1.777	4.826
42	ATIC	471	1.772	4.533
43	PUS7	54517	1.77	4.429
44	RPL36	25873	1.768	4.472
45	NPM1	4869	1.764	4.275
46	CENPU	79682	1.754	2.28
47	DHFR	1719	1.739	2.886
48	MCM2	4171	1.726	2.773
49	EEF1B2	1933	1.72	4.147
50	CENPE	1062	1.72	2.458
51	RPL29	6159	1.719	4.52
52	SLC16A1	6566	1.717	3.616
53	APEX1	328	1.714	4.104
54	SARS2	54938	1.709	4.81
55	CGREF1	10669	1.704	2.877
56	PPAT	5471	1.696	3.562
57	DOC2A	8448	1.695	3.279
58	ANP32B	10541	1.684	3.236
59	NARS2	79731	1.678	3.725
60	NOP14	8602	1.663	4.715
61	PPA1	5464	1.663	3.627
62	PYCR1	5831	1.662	3.494
63	NTHL1	4913	1.66	4.095
64	BOP1	23246	1.657	4.013
65	CAD	790	1.652	4.253
66	NCL	4691	1.652	4.141
67	KATNB1	10300	1.646	4.255
68	GJC1	10052	1.643	2.478
69	MRPL3	11222	1.642	3.4
70	WDR12	55759	1.625	4.028
71	TSKU	25987	1.624	3.519
72	MRPL48	51642	1.623	3.893
73	RNASEH2A	10535	1.623	3.487
74	BID	637	1.617	4.212
75	CENPN	55839	1.614	2.434
76	LMNB2	84823	1.604	3.509
77	GPR63	81491	1.587	2.85
78	FAM216A	29902	1.585	3.358
79	THEM6	51337	1.585	3.158
80	HBQ1	3049	1.584	2.46
81	ZNF74	7625	1.575	3.244
82	POLE2	5427	1.57	2.301
83	PRKX	5613	1.569	3.436
84	TYMS	7298	1.561	1.962
85	CYP27B1	1594	1.552	3.132
86	TRIM28	10155	1.551	3.943
87	RSL1D1	26156	1.551	3.65
88	GINS2	51659	1.551	1.963
89	E2F3	1871	1.549	3.348
90	CCNA2	890	1.547	1.97
91	DYM	54808	1.538	3.559
92	FBXO5	26271	1.535	2.34
93	LSM2	57819	1.528	3.784
94	DSCC1	79075	1.523	2.344
95	GATAD2A	54815	1.522	3.926
96	SLC19A1	6573	1.52	3.826
97	UBE2S	27338	1.518	2.657
98	LIG3	3980	1.515	3.087
99	ALG3	10195	1.511	4.104
100	TRMT1	55621	1.497	4.577
101	PRDX4	10549	1.496	4.33
102	SNRPD1	6632	1.487	3.533
103	AIMP2	7965	1.485	3.816
104	VARS	7407	1.485	2.994
105	FASN	2194	1.484	3.232
106	GNB2L1	10399	1.477	4.317
107	CD320	51293	1.472	3.344
108	PSRC1	84722	1.448	3.145
109	WDR43	23160	1.446	2.988
110	NUDT11	55190	1.445	2.6
111	THUMPD2	80745	1.435	3.164
112	PRMT1	3276	1.434	3.801
113	DKC1	1736	1.431	3.91
114	RPS3A	6189	1.425	2.887
115	CLN6	54982	1.422	3.441
116	SETMAR	6419	1.42	2.905
117	C14orf93	60686	1.418	3.731
118	YARS2	51067	1.417	4.273
119	MRPS2	51116	1.417	4.15
120	CSE1L	1434	1.408	3.099
121	IGF2BP3	10643	1.405	2.072
122	H2AFY2	55506	1.401	2.995
123	ELOVL6	79071	1.399	3.034
124	RFWD3	55159	1.395	2.137
125	SAP30	8819	1.392	2.863
126	POLD1	5424	1.392	2.331
127	LSM3	27258	1.391	2.667
128	RPL5	6125	1.383	2.373
129	RANBP1	5902	1.381	3.055
130	MRPL4	51073	1.379	3.393
131	GTPBP1	9567	1.377	2.933
132	PREP	5550	1.376	3.634
133	POP1	10940	1.375	3.116
134	RNF24	11237	1.372	3.162
135	EPS15L1	58513	1.372	3.055
136	LSM4	25804	1.371	3.271
137	MRPL44	65080	1.366	3.622
138	NME1	4830	1.361	3.248
139	POLR2H	5437	1.355	3.818
140	LSM7	51690	1.354	3.623
141	POLE3	54107	1.354	3.212
142	WDR18	57418	1.347	3.127
143	TOMM20	9804	1.341	2.148
144	MACROD1	28992	1.338	2.366
145	SUV39H2	79723	1.338	1.928
146	HDGF	3068	1.335	2.806
147	SEPT11	55752	1.335	2.4
148	RPS11	6205	1.323	3.82
149	MTA1	9112	1.323	2.762
150	MIF	4282	1.321	3.136
151	H1FX	8971	1.318	1.876
152	DAZAP1	26528	1.311	3.617
153	SNRPG	6637	1.307	3.3
154	PLCXD1	55344	1.304	2.341
155	POLR3K	51728	1.302	2.809
156	DTYMK	1841	1.3	2.593
157	POLR2I	5438	1.299	3.415
158	SYNCRIP	10492	1.299	3.016
159	COCH	1690	1.299	1.984
160	ZNF8	7554	1.298	2.224
161	NAE1	8883	1.297	2.185
162	KEAP1	9817	1.296	3.402
163	ZNF219	51222	1.282	2.875
164	PFN2	5217	1.282	1.982
165	FKBP4	2288	1.281	2.753
166	ATP5I	521	1.271	2.836
167	FTSJ1	24140	1.269	3.003
168	HOXD3	3232	1.265	2.184
169	ILF3	3609	1.264	2.984
170	UBAP2	55833	1.262	2.675
171	DNAAF2	55172	1.26	2.318
172	GPHN	10243	1.253	2.306
173	HNRNPA0	10949	1.253	2.064
174	MAZ	4150	1.253	2.054
175	DDX54	79039	1.251	2.832
176	URB2	9816	1.25	2.145
177	RAD54B	25788	1.245	1.906
178	AMD1	262	1.24	2.708
179	UQCRFS1	7386	1.238	3.254
180	SUPV3L1	6832	1.237	2.678
181	GOT2	2806	1.233	2.277
182	CCT3	7203	1.227	2.223
183	IQCB1	9657	1.226	2.383
184	RPL23A	6147	1.224	2.276
185	HNRNPDL	9987	1.223	2.572
186	LDB1	8861	1.219	1.884
187	U2AF2	11338	1.208	2.58
188	SIGMAR1	10280	1.207	1.905
189	PRDX2	7001	1.205	2.383
190	BTBD2	55643	1.205	2.169
191	HSPA9	3313	1.202	2.371
192	AEN	64782	1.198	2.158
193	COX5A	9377	1.173	2.461
194	FLAD1	80308	1.17	1.878
195	POP7	10248	1.165	2.071
196	MTERFD1	51001	1.164	2.083
197	EEF1G	1937	1.161	1.974
198	TIMM50	92609	1.151	1.841
199	PCGF3	10336	1.052	1.837
200	MEAF6	64769	0.514	-4.652
201	RAB3B	5865	0.305	-4.583
202	RNF11	26994	0.542	-4.536
203	ATP6V0B	533	0.55	-4.436
204	TMEM50A	23585	0.621	-4.396
205	PTPRF	5792	0.495	-4.375
206	EPB41L1	2036	0.633	-4.337
207	EMC1	23065	0.683	-4.323
208	TPPP3	51673	0.284	-4.313
209	RRAGC	64121	0.612	-4.29
210	TAF12	6883	0.673	-4.288
211	TAX1BP1	8887	0.618	-4.255
212	CAMTA1	23261	0.507	-4.188
213	CCDC92	80212	0.618	-4.168
214	MAP1A	4130	0.499	-4.133
215	VAT1	10493	0.511	-4.107
216	NDRG4	65009	0.557	-4.096
217	MFN2	9927	0.688	-4.089
218	FAM3C	10447	0.541	-4.063
219	AKIRIN1	79647	0.609	-4.014
220	GNB1	2782	0.689	-4.004
221	KIAA0319L	79932	0.656	-3.955
222	GCGR	2642	0.269	-3.949
223	ATP6V0D1	9114	0.63	-3.914
224	ARNTL	406	0.6	-3.872
225	SERINC3	10955	0.6	-3.807
226	FBXO42	54455	0.678	-3.801
227	ATP6AP2	10159	0.758	-3.767
228	TMEM9B	56674	0.694	-3.751
229	KPNA6	23633	0.657	-3.73
230	BAIAP3	8938	0.311	-3.7
231	ATP6V0A1	535	0.632	-3.695
232	MUL1	79594	0.735	-3.69
233	DNAJB9	4189	0.696	-3.679
234	NRG1	3084	0.555	-3.623
235	GABARAPL1	23710	0.485	-3.576
236	PJA2	9867	0.653	-3.573
237	ITGA3	3675	0.522	-3.562
238	MAPRE2	10982	0.695	-3.556
239	FADS3	3995	0.643	-3.546
240	BECN1	8678	0.715	-3.525
241	S100PBP	64766	0.723	-3.519
242	RNF19B	127544	0.621	-3.484
243	CD9	928	0.483	-3.446
244	UBL3	5412	0.677	-3.445
245	LMBRD1	55788	0.715	-3.439
246	RASSF7	8045	0.53	-3.429
247	SPAG6	9576	0.313	-3.401
248	SERPINB1	1992	0.647	-3.4
249	CAP1	10487	0.683	-3.386
250	CLSTN3	9746	0.651	-3.386
251	RASSF4	83937	0.613	-3.375
252	MTHFR	4524	0.619	-3.371
253	SLC31A2	1318	0.668	-3.327
254	BCL6	604	0.504	-3.321
255	RNF14	9604	0.738	-3.32
256	SCN7A	6332	0.438	-3.312
257	PNRC2	55629	0.681	-3.306
258	FKBP2	2286	0.717	-3.303
259	CALY	50632	0.404	-3.303
260	NGFR	4804	0.282	-3.293
261	SPOCK2	9806	0.473	-3.25
262	PTGER4	5734	0.564	-3.227
263	BSPRY	54836	0.612	-3.164
264	PIGT	51604	0.752	-3.117
265	ILK	3611	0.788	-3.116
266	CYB5R1	51706	0.735	-3.112
267	PPP2R5B	5526	0.617	-3.107
268	PMP22	5376	0.451	-3.099
269	MTF1	4520	0.76	-3.091
270	RAB2A	5862	0.75	-3.067
271	RAB8B	51762	0.752	-3.05
272	MFSD1	64747	0.747	-3.044
273	YWHAB	7529	0.808	-3.04
274	SDF4	51150	0.766	-3.026
275	NFE2L1	4779	0.744	-3.008
276	ZBTB48	3104	0.78	-3.006
277	PHTF1	10745	0.642	-2.992
278	PER3	8863	0.673	-2.984
279	PITPNM1	9600	0.632	-2.972
280	CORO2B	10391	0.606	-2.968
281	WDR37	22884	0.81	-2.947
282	ALDOC	230	0.563	-2.939
283	THRA	7067	0.639	-2.924
284	MTCH1	23787	0.803	-2.916
285	WDR91	29062	0.797	-2.909
286	PLCB3	5331	0.672	-2.904
287	NQO2	4835	0.629	-2.9
288	SLC2A6	11182	0.699	-2.883
289	KLHL36	79786	0.576	-2.872
290	DUSP22	56940	0.562	-2.852
291	B3GALT4	8705	0.701	-2.844
292	PEA15	8682	0.729	-2.841
293	MACF1	23499	0.752	-2.839
294	SERPINB8	5271	0.708	-2.832
295	INPP1	3628	0.754	-2.828
296	TPK1	27010	0.739	-2.823
297	EFCAB14	9813	0.717	-2.817
298	PYGM	5837	0.675	-2.81
299	RSRP1	57035	0.666	-2.784
300	PRDM2	7799	0.713	-2.774
301	TRAPPC3	27095	0.747	-2.773
302	VPS4B	9525	0.777	-2.768
303	IL13RA1	3597	0.639	-2.764
304	LPCAT3	10162	0.719	-2.755
305	COL4A3BP	10087	0.737	-2.748
306	CLIP1	6249	0.764	-2.743
307	ITGA7	3679	0.535	-2.727
308	CCNL2	81669	0.714	-2.726
309	TM2D1	83941	0.711	-2.724
310	PTPN12	5782	0.732	-2.712
311	GATM	2628	0.605	-2.709
312	KIF3A	11127	0.704	-2.709
313	LTB	4050	0.422	-2.705
314	RHCE	6006	0.537	-2.701
315	NR3C1	2908	0.725	-2.692
316	PRMT2	3275	0.799	-2.69
317	PEX14	5195	0.761	-2.671
318	FAXDC2	10826	0.589	-2.667
319	SDCBP	6386	0.654	-2.653
320	MAN1C1	57134	0.521	-2.634
321	CLTC	1213	0.778	-2.625
322	ERBB3	2065	0.586	-2.617
323	ACADVL	37	0.752	-2.613
324	PLA2G16	11145	0.582	-2.592
325	LAMP1	3916	0.763	-2.592
326	PLXNC1	10154	0.668	-2.588
327	PLEKHF2	79666	0.627	-2.587
328	DIRAS3	9077	0.339	-2.583
329	SYCP2	10388	0.554	-2.562
330	RING1	6015	0.864	-2.554
331	TRIT1	54802	0.765	-2.549
332	WDR96	80217	0.489	-2.546
333	DHX58	79132	0.554	-2.537
334	RER1	11079	0.803	-2.53
335	TXLNA	200081	0.725	-2.528
336	CD164	8763	0.73	-2.526
337	MKRN1	23608	0.834	-2.512
338	ZBTB16	7704	0.659	-2.511
339	TMEM222	84065	0.782	-2.509
340	ZGPAT	84619	0.825	-2.499
341	LASP1	3927	0.737	-2.489
342	SLC25A44	9673	0.83	-2.475
343	NCDN	23154	0.766	-2.466
344	SYNM	23336	0.751	-2.462
345	SEPT4	5414	0.708	-2.459
346	POMT1	10585	0.836	-2.458
347	FRMD8	83786	0.836	-2.457
348	CREBL2	1389	0.797	-2.456
349	TMEM184B	25829	0.81	-2.448
350	TXNIP	10628	0.675	-2.433
351	CD69	969	0.382	-2.432
352	TRAF1	7185	0.777	-2.424
353	HYI	81888	0.796	-2.421
354	MAP3K12	7786	0.772	-2.416
355	PPFIBP2	8495	0.666	-2.41
356	S100B	6285	0.48	-2.401
357	LCP2	3937	0.613	-2.4
358	ERAP1	51752	0.593	-2.388
359	MICALL2	79778	0.637	-2.387
360	P4HA2	8974	0.659	-2.385
361	PTGDS	5730	0.399	-2.377
362	PRKAG2	51422	0.806	-2.371
363	RUNX3	864	0.57	-2.358
364	JAK1	3716	0.762	-2.353
365	B3GNT2	10678	0.728	-2.353
366	C11orf80	79703	0.712	-2.343
367	IL18R1	8809	0.609	-2.341
368	RGL2	5863	0.821	-2.335
369	UTRN	7402	0.692	-2.33
370	WSB1	26118	0.695	-2.326
371	RIPK1	8737	0.833	-2.309
372	ARF3	377	0.781	-2.297
373	SLC12A5	57468	0.561	-2.289
374	ACSL6	23305	0.675	-2.288
375	TPMT	7172	0.746	-2.285
376	PTPN22	26191	0.724	-2.284
377	SGCE	8910	0.765	-2.282
378	TBC1D2	55357	0.793	-2.277
379	HLA-DPA1	3113	0.52	-2.27
380	STX16	8675	0.798	-2.268
381	DEF6	50619	0.63	-2.257
382	LST1	7940	0.633	-2.241
383	TMEM80	283232	0.768	-2.241
384	FAM111A	63901	0.698	-2.233
385	APMAP	57136	0.874	-2.224
386	FBXO3	26273	0.781	-2.219
387	TACC1	6867	0.749	-2.208
388	TNFRSF14	8764	0.672	-2.207
389	CHP1	11261	0.791	-2.202
390	MAN2B2	23324	0.796	-2.192
391	IRF1	3659	0.689	-2.185
392	STK17A	9263	0.717	-2.178
393	BBS9	27241	0.796	-2.171
394	DENND2D	79961	0.588	-2.167
395	ABCC3	8714	0.639	-2.163
396	SYBU	55638	0.669	-2.162
397	SLCO2B1	11309	0.669	-2.153
398	SLC15A3	51296	0.583	-2.145
399	TFEC	22797	0.653	-2.141
400	MAPK1	5594	0.838	-2.139
401	TMBIM4	51643	0.851	-2.13
402	FOXO1	2308	0.661	-2.125
403	ITGAX	3687	0.73	-2.125
404	CTSS	1520	0.606	-2.124
405	AHR	196	0.6	-2.066
406	SPATA6	54558	0.711	-2.061
407	GFI1	2672	0.625	-2.056
408	ITGB2	3689	0.716	-2.029
409	PRKCZ	5590	0.776	-2.017
410	TMEM248	55069	0.869	-2.013
411	ATP6V0E1	8992	0.803	-2.012
412	ARAP2	116984	0.717	-2.004
413	MARCH3	115123	0.809	-2.003
414	NFKBIE	4794	0.823	-1.993
415	CD8A	925	0.757	-1.981
416	DRAM1	55332	0.754	-1.974
417	CD83	9308	0.709	-1.973
418	OSBPL2	9885	0.925	-1.949
419	ARPC5	10092	0.881	-1.946
420	UPP1	7378	0.739	-1.945
421	LEPR	3953	0.706	-1.944
422	HLA-B	3106	0.541	-1.942
423	CEP104	9731	0.784	-1.939
424	SQRDL	58472	0.654	-1.937
425	MYO1C	4641	0.822	-1.923
426	GPS2	2874	0.839	-1.919
427	NEK11	79858	0.789	-1.907
