# Supplementary material for: Combinatorial targeting of MTHFD2 and PAICS in purine synthesis as a novel therapeutic strategy
Source: Cell Death Dis. 2019 Oct 17;10(11):786. doi: 10.1038/s41419-019-2033-z (PMC6797810; doi:10.1038/s41419-019-2033-z)
Supplement: Supplementary file 7 — Supplementary Table S5 [file 41419_2019_2033_MOESM7_ESM.xlsx]

## Sheet: Supp. Tabe 5
Supplementary Tabe S5. KEGG enrichment analysis results
KEGG ID	Description	p-value	adj. p-value	x	n	Gene List (Entrez GeneID)	Gene List (Gene Symbol)
hsa00240	Pyrimidine metabolism	5.99e-05	0.00311597	12	105	661, 5424, 5427, 790, 5437, 7378, 1841, 5438, 7298, 4830, 51728, 54107	POLR3D, POLD1, POLE2, CAD, POLR2H, UPP1, DTYMK, POLR2I, TYMS, NME1, POLR3K, POLE3
hsa01523	Antifolate resistance	0.000254486	0.0044111	6	31	6573, 1719, 7298, 8714, 4524, 471	SLC19A1, DHFR, TYMS, ABCC3, MTHFR, ATIC
hsa00670	One carbon pool by folate	0.000238731	0.0044111	5	20	4524, 7298, 1719, 471, 10797	MTHFR, TYMS, DHFR, ATIC, MTHFD2
hsa03410	Base excision repair	0.00036428	0.00473564	6	33	54107, 328, 5424, 5427, 4913, 3980	POLE3, APEX1, POLD1, POLE2, NTHL1, LIG3
hsa05152	Tuberculosis	0.00253046	0.0219307	13	179	3716, 5594, 535, 533, 3687, 1520, 9114, 3313, 637, 3689, 3916, 1594, 3113	JAK1, MAPK1, ATP6V0A1, ATP6V0B, ITGAX, CTSS, ATP6V0D1, HSPA9, BID, ITGB2, LAMP1, CYP27B1, HLA-DPA1
hsa00330	Arginine and proline metabolism	0.00343459	0.0255141	6	50	2806, 2628, 262, 5831, 4953, 8974	GOT2, GATM, AMD1, PYCR1, ODC1, P4HA2
hsa03030	DNA replication	0.00394383	0.0256349	5	36	10535, 4171, 5424, 5427, 54107	RNASEH2A, MCM2, POLD1, POLE2, POLE3
hsa00230	Purine metabolism	0.00581451	0.0313913	12	175	661, 5471, 5424, 5427, 10606, 5437, 5438, 4830, 51728, 8833, 54107, 471	POLR3D, PPAT, POLD1, POLE2, PAICS, POLR2H, POLR2I, NME1, POLR3K, GMPS, POLE3, ATIC
hsa03010	Ribosome	0.00603679	0.0313913	11	154	6125, 6187, 6159, 51073, 51116, 25873, 11222, 6205, 29088, 6147, 6189	RPL5, RPS2, RPL29, MRPL4, MRPS2, RPL36, MRPL3, RPS11, MRPL15, RPL23A, RPS3A
hsa05323	Rheumatoid arthritis	0.017301	0.0793496	7	90	535, 533, 4050, 3689, 9114, 8992, 3113	ATP6V0A1, ATP6V0B, LTB, ITGB2, ATP6V0D1, ATP6V0E1, HLA-DPA1
hsa05169	Epstein-Barr virus infection	0.0183115	0.0793496	12	204	3716, 661, 8737, 7529, 5438, 4794, 5437, 51728, 3106, 890, 3113, 7185	JAK1, POLR3D, RIPK1, YWHAB, POLR2I, NFKBIE, POLR2H, POLR3K, HLA-B, CCNA2, HLA-DPA1, TRAF1
hsa03018	RNA degradation	0.0265275	0.10611	6	77	57819, 56915, 25804, 3313, 51690, 27258	LSM2, EXOSC5, LSM4, HSPA9, LSM7, LSM3
hsa04110	Cell cycle	0.0310945	0.107794	8	124	7272, 7529, 1871, 1869, 5347, 4171, 890, 891	TTK, YWHAB, E2F3, E2F1, PLK1, MCM2, CCNA2, CCNB1
hsa04152	AMPK signaling pathway	0.0310945	0.107794	8	124	2308, 3953, 51422, 2194, 5862, 5526, 890, 1978	FOXO1, LEPR, PRKAG2, FASN, RAB2A, PPP2R5B, CCNA2, EIF4EBP1
hsa04145	Phagosome	0.0397548	0.121603	9	154	535, 533, 1520, 3689, 8992, 3106, 3916, 9114, 3113	ATP6V0A1, ATP6V0B, CTSS, ITGB2, ATP6V0E1, HLA-B, LAMP1, ATP6V0D1, HLA-DPA1
hsa04721	Synaptic vesicle cycle	0.0387042	0.121603	5	63	535, 1213, 9114, 8992, 533	ATP6V0A1, CLTC, ATP6V0D1, ATP6V0E1, ATP6V0B
hsa04068	FoxO signaling pathway	0.0459229	0.125684	8	134	5594, 3276, 2308, 51422, 604, 23710, 5347, 891	MAPK1, PRMT1, FOXO1, PRKAG2, BCL6, GABARAPL1, PLK1, CCNB1
hsa00190	Oxidative phosphorylation	0.0442635	0.125684	8	133	7386, 9377, 5464, 535, 533, 521, 9114, 8992	UQCRFS1, COX5A, PPA1, ATP6V0A1, ATP6V0B, ATP5I, ATP6V0D1, ATP6V0E1
